# Supplementary material for: Type and Timing of Childhood Maltreatment and Severity of Shutdown Dissociation in Patients with Schizophrenia Spectrum Disorder
Source: PLoS One. 2015 May 19;10(5):e0127151. doi: 10.1371/journal.pone.0127151 (PMC4438058; doi:10.1371/journal.pone.0127151)
Supplement: S1 Dataset — (XLSX) [file pone.0127151.s001.xlsx]

## Sheet: Blatt1
code	first_admission(yes=1)	sex(1=male)	shutdown_sum	PANSS_positive	PANSS_negative	PANSS_global	MACE_SUM_PEERE	MACE_SUM_PEERP	MACE_SUM_PN	MACE_SUM_PNVEA	MACE_SUM_EN	MACE_SUM_PPA	MACE_SUM_SEXA	MACE_SUM_PVA	MACE_SUM_WITP	MACE_SUM_WITS	MACE_SUM	MULTI_PVA	MULTI_PNVEA	MULTI_PN	MULTI_SEXA	MULTI_PEERP	MULTI_WITS	MULTI_PEERE	MULTI_PPA	MULTI_WITP	MULTI_EN	MULTI_SUM	number_different_trauma_types_self_Childhood	number_different_trauma_types_wit_childhood	Childhood_number_different_types_selfexperienced_without_MACE_events	Childhood_number_different_types_witnessed_without_MACE_events	Adult_Trauma_types_self	Adulthood_Trauma_Types_witnessed	MACE_SUM_by_age1	MACE_SUM_by_age2	MACE_SUM_by_age3	MACE_SUM_by_age4	MACE_SUM_by_age5	MACE_SUM_by_age6	MACE_SUM_by_age7	MACE_SUM_by_age8	MACE_SUM_by_age9	MACE_SUM_by_age10	MACE_SUM_by_age11	MACE_SUM_by_age12	MACE_SUM_by_age13	MACE_SUM_by_age14	MACE_SUM_by_age15
pat1	0	0	0	15	24	42	0	0	0	6	3	1.667	0	0	0	0	10.667	0	1	0	0	0	0	0	0	0	0	1	0	0	3	3	0	1	6	6	6	6	6	6	6	6	6	6	6	6	6	6	6
pat2	0	0	0	14	17	31	0	0	0	0	0	3.333	0	7.5	0	0	10.833	1	0	0	0	0	0	0	0	0	0	1	1	0	0	0	1	0	1	1	1	1	1	1	2.67	4.33	2.67	1	1	1	8.5	7.5	7.5
pat3	0	0	8	18	25	42	0	0	0	4	3	0	0	0	2.5	0	9.5	0	0	0	0	0	0	0	0	0	0	0	2	0	0	2	0	0	9	9	9	9	9	12	6.5	9	9	9	9	11	9	9	9
pat4	0	0	1	17	14	31	2	0	0	2	0	0	0	0	5	0	9	0	0	0	0	0	0	0	0	1	0	1	0	2	0	1	0	1	0	0	2	2	2	0	0	7	0	0	0	0	0	0	0
pat5	0	0	0	12	8	41	0	2	0	2	3	1.667	0	2.5	0	0	11.167	0	0	0	0	0	0	0	0	0	0	0	0	0	3	0	0	0	0	0	0	0	0	2	3	3	3	3	3	3	3	3	7.17
pat6	0	0	8	11	8	34	0	0	0	4	1	1.667	0	2.5	0	2.5	11.667	0	0	0	0	0	0	0	0	0	0	0	0	1	4	0	0	1	1	1	1	1	3	3	3	3	5.5	5.5	3	5.5	4	6	6
pat7	0	0	5	16	20	49	2	0	2	2	4	0	0	2.5	0	2.5	15	0	0	0	0	0	0	0	0	0	0	0	2	2	1	0	1	2	2	2	2	2	2	2	4.5	2	4	8	6	8.5	12	11.5	11.5
pat8	0	0	7	20	13	35	4	2	0	6	2	5	1.25	5	0	2.5	27.75	0	1	0	0	0	0	0	0	0	0	1	7	2	0	3	5	2	7	7	9	16	18	16	22	24	17	17	15	15	15	11	8.5
pat9	0	0	1	10	11	35	6	2	0	4	0	5	0	5	0	2.5	24.5	0	0	0	0	0	0	0	0	0	0	0	1	0	1	0	1	0	1	1	1	10.5	5.17	5.17	10.17	14.17	10.17	11.17	7.17	9.67	15.67	7.67	4.17
pat10	0	0	2	27	14	41	4	0	2	4	3	5	0	2.5	0	0	20.5	0	0	0	0	0	0	0	0	0	0	0	0	1	1	0	0	1	4	4	3	3	3	4	5	7	9	8	7	7	11	19.5	19.5
pat11	0	1	8	13	28	45	0	0	0	0	3	1.667	0	5	0	0	9.667	0	0	0	0	0	0	0	0	0	0	0	0	0	1	0	0	0	9	9	10.67	9.67	10.5	8	8	5.5	8.5	6	6	8	8	8	8
pat12	0	1	3	9	15	30	0	2	0	4	1	5	0	2.5	5	2.5	22	0	0	0	0	0	0	0	0	1	0	1	2	0	1	0	2	0	1	1	1	1	1	3	5	5	5	7	13	11.83	16	8.17	4
pat13	0	1	0	13	24	35	0	0	0	0	0	0	1.25	0	0	0	1.25	0	0	0	0	0	0	0	0	0	0	0	2	0	4	0	1	0	0	0	0	0	0	0	0	0	0	0	0	0	1.25	0	0
pat14	0	1	0	17	10	24	6	0	0	2	1	3.333	0	2.5	0	0	14.833	0	0	0	0	0	0	0	0	0	0	0	0	1	2	1	0	1	0	0	0	0	0	0	0	3.33	6	2	2	5.5	5.5	3	3
pat15	0	1	22	16	24	36	6	6	0	2	2	3.333	0	2.5	0	0	21.833	0	0	0	0	1	0	0	0	0	0	1	1	0	4	2	0	0	2	2	2	2	2	2	4	13	17	9	6	12.17	9.33	7.67	2
pat16	0	1	0	17	21	41	4	2	0	2	1	5	0	2.5	0	2.5	19	0	0	0	0	0	0	0	0	0	0	0	0	1	2	1	0	0	0	0	0	1	4.33	4.33	6.33	6.33	3.5	3	3	3	5	10.17	7.17
pat17	0	1	1	23	15	35	6	2	2	2	5	0	0	5	2.5	0	24.5	0	0	0	0	0	0	0	0	0	1	1	0	0	2	1	0	0	7	7	7	7	7	7	7	6	7	7	7	10.5	12	9.5	10.5
pat18	0	1	3	11	28	38	6	2	2	0	2	0	0	2.5	0	0	14.5	0	0	0	0	0	0	0	0	0	0	0	2	2	1	1	2	1	0	0	0	0	0	0	0	1	1	3	2	2	0	9	9
pat19	0	1	9	10	15	25	6	4	0	0	1	1.667	0	2.5	0	0	15.167	0	0	0	0	1	0	0	0	0	0	1	5	1	0	0	3	1	1	1	1	1	1	1	1	3.5	1	4.67	3	3	3	3	5
pat20	0	1	0	13	22	35	0	0	0	2	5	0	0	0	0	0	7	0	0	0	0	0	0	0	0	0	1	1	0	0	0	0	0	0	5	5	5	5	5	5	5	5	5	5	5	5	5	7	7
pat21	0	1	0	10	10	26	4	2	0	0	1	3.333	1.25	0	2.5	2.5	16.583	0	0	0	0	0	0	0	0	0	0	0	0	0	1	0	0	0	1	1	1	1	1	3.5	1	5	4.33	1	1	1	1	1	5.5
pat22	0	1	2	10	11	26	4	0	0	0	0	1.667	0	2.5	0	0	8.167	0	0	0	0	0	0	0	0	0	0	0	4	0	0	0	4	0	1	1	1	1	1	1	2.67	5.17	2.67	2.67	2.67	2.67	2.67	5	3
pat23	0	1	0	11	19	26	0	0	0	2	2	3.333	0	0	2.5	2.5	12.333	0	0	0	0	0	0	0	0	0	0	0	1	1	3	0	1	1	1	1	4.33	1	1	1	1	1	1	1	4.33	3.5	1	1	3.5
pat24	0	1	1	11	19	35	2	2	0	4	1	1.667	0	0	0	0	10.667	0	0	0	0	0	0	0	0	0	0	0	0	1	0	0	0	1	2	2	2	2	2	2	2	2	2	2	2	2	4	7.67	5
pat25	0	1	1	10	26	38	2	0	0	0	6	0	0	0	0	0	8	0	0	0	0	0	0	0	0	0	1	1	0	0	3	0	1	0	9	9	9	9	9	9	11	9	9	7	7	7	7	7	7
pat26	1	0	1	10	11	34	0	0	0	4	1	3.333	2.5	0	0	0	10.833	0	0	0	1	0	0	0	0	0	0	1	1	0	1	0	0	0	0	0	0	3.33	0	2	2	2	2	5	5	5	5	5	5
pat27	1	0	2	9	8	22	2	6	0	0	0	0	0	0	0	0	8	0	0	0	0	1	0	0	0	0	0	1	4	0	1	0	4	0	0	0	0	0	0	0	0	0	0	0	0	0	0	0	0
pat28	1	0	0	17	17	31	4	0	0	2	0	0	0	0	0	0	6	0	0	0	0	0	0	0	0	0	0	0	0	0	0	0	0	0	3	3	3	1	5	3	3	1	1	2	2	0	0	0	0
pat29	1	0	2	12	11	32	2	2	0	2	2	3.333	0	2.5	2.5	0	16.333	0	0	0	0	0	0	0	0	0	0	0	0	0	2	0	0	0	0	0	0	0	0	0	0	0	2.5	0	0	0	9.83	8.5	4.5
pat30	1	1	0	16	16	26	0	0	0	0	0	1.667	0	0	0	0	1.667	0	0	0	0	0	0	0	0	0	0	0	0	0	1	0	0	0	0	0	0	0	0	0	0	0	0	1.67	0	0	0	0	0
pat31	1	1	0	18	20	33	0	2	0	2	4	6.667	0	5	0	2.5	22.167	0	0	0	0	0	0	0	1	0	0	1	0	0	0	0	0	0	7	7	7	7	7	13.67	18.67	18.67	19.5	18.83	16.83	14.33	11	11	11
pat32	1	1	0	10	18	31	6	0	0	0	0	0	0	0	0	0	6	0	0	0	0	0	0	0	0	0	0	0	1	0	1	0	1	0	1	1	1	1	0	4	6	6	6	8	6	6	6	3	3
pat33	1	1	2	19	13	33	6	2	0	4	2	5	0	2.5	2.5	0	24	0	0	0	0	0	0	0	0	0	0	0	3	1	2	0	0	1	1	1	1	1	1	1	2.67	2.67	2.67	5.17	3.5	14.83	14.83	16.83	22.33
pat34	1	1	2	13	12	19	4	2	0	0	0	0	0	2.5	0	0	8.5	0	0	0	0	0	0	0	0	0	0	0	0	0	1	0	0	0	0	0	0	0	0	0	0	0	0	0	6	6	6	6	8.5
pat35	1	1	2	14	8	25	4	8	0	4	0	3.333	0	2.5	0	0	21.833	0	0	0	0	1	0	0	0	0	0	1	5	0	0	1	5	1	0	0	0	0	0	7.83	5.83	0	2	2	0	0	8	4	4
pat36	1	1	2	18	16	32	2	6	2	2	1	1.667	0	0	0	0	14.667	0	0	0	0	1	0	0	0	0	0	1	1	0	2	0	0	0	1	1	1	5	5	1	3	3	3	3	1	2.67	1	1	3
pat37	1	1	0	18	35	49	0	2	0	4	3	5	0	7.5	2.5	0	24	1	0	0	0	0	0	0	0	0	0	1	0	1	3	0	0	1	2	2	3	5.5	5.5	7.83	5.33	2	2	6	6	4	4	4	4
pat38	0	0	16	25	17	41	4	6	6	6	7	3.333	3.75	7.5	2.5	0	46.083	1	1	1	1	1	0	0	0	0	1	6	3	1	6	2	2	1	11	11	11	13	27.83	30.33	32.33	29.83	29.83	37.58	37.58	41.58	35.83	35.83	33.83
pat39	0	0	3	22	22	50	4	4	6	4	10	1.667	3.75	5	0	2.5	40.917	0	0	1	1	1	0	0	0	0	1	4	2	0	7	1	1	0	9	9	9	9	9	11	18	16	18	18	16	25	20.5	29.92	20.5
pat40	0	0	4	12	13	36	4	4	2	4	7	6.667	1.25	7.5	0	0	36.417	1	0	0	0	1	0	0	1	0	1	4	1	0	4	1	0	0	9	9	11	11	16	16	22.5	20	22.5	20	24.17	26	20	16.25	15
pat41	0	0	1	17	13	29	6	8	0	0	2	3.333	1.25	2.5	5	2.5	30.583	0	0	0	0	1	0	0	0	1	0	2	2	1	1	0	1	1	0	0	0	0	3.33	6.33	1	5	5	7	1	1	1	2.25	1
pat42	0	0	0	13	8	34	0	0	0	4	5	0	7.5	0	0	2.5	19	0	0	0	1	0	0	0	0	0	1	2	2	1	4	1	1	1	3	3	4	6.5	6.5	12.75	7	9	7	7	8	7	7	7	10.75
pat43	0	0	8	11	15	33	6	6	4	8	6	1.667	2.5	7.5	7.5	2.5	51.667	1	1	0	1	1	0	0	0	1	1	6	2	1	2	1	1	0	6	5	5	5	7.5	11	12	26.5	26.5	14	15	9.5	14	15.67	11
pat44	0	0	1	13	13	30	10	4	2	6	9	5	1.25	10	0	2.5	49.75	1	1	0	0	1	0	1	0	0	1	5	1	0	1	0	0	0	4	4	4	4	19.5	23.5	29.5	32	32	33.5	35.5	35.5	32.5	39	30.5
pat45	0	0	2	25	14	34	0	2	0	4	1	1.667	0	7.5	0	5	21.167	1	0	0	0	0	1	0	0	0	0	2	0	1	1	3	0	1	0	0	0	1	1	1	7	0	0	2	2	2	7	8.67	6.17
pat46	0	1	2	7	7	26	2	2	0	2	2	8.333	0	7.5	0	5	28.833	1	0	0	0	0	1	0	1	0	0	3	0	0	6	1	0	0	1	1	1	18.83	19.83	19.83	20.83	20.83	5	3	5	5	4	13	14
pat47	0	1	1	16	25	46	2	4	2	2	6	0	3.75	2.5	0	0	22.25	0	0	0	1	1	0	0	0	0	1	3	2	1	4	4	2	0	9	7	4	9.5	7	9	9	8	8	6	4	6	8	8	11
pat48	0	1	3	14	15	36	8	4	4	4	6	1.667	0	2.5	7.5	0	37.667	0	0	0	0	1	0	1	0	1	1	4	0	1	1	1	0	0	18	18	18	18	20	20	25	24	23.67	26	22	23.5	24.5	26.5	24.5
pat49	0	1	3	23	15	37	0	2	4	6	9	6.667	0	10	2.5	2.5	42.667	1	1	0	0	0	0	0	1	0	1	4	4	1	1	0	2	1	7	7	7	7	35.67	37.17	41.67	39.67	37.17	37.17	37.67	22	21	21	21
pat50	0	1	5	12	18	32	10	4	2	6	7	5	0	10	0	0	44	1	1	0	0	1	0	1	0	0	1	5	0	1	2	2	0	0	7	7	7	9.5	24	24	36	38	38	38	40	44	40	40	40
pat51	0	1	0	18	18	42	8	6	4	4	5	5	1.25	7.5	2.5	0	43.25	1	0	0	0	1	0	1	0	0	1	4	4	1	2	3	0	1	22.5	22.5	22.5	22.5	2	2	2	9.42	8.17	10.67	10.67	13.17	13.17	23.67	31.67
pat52	0	1	0	17	23	44	6	4	0	4	7	8.333	2.5	10	5	7.5	54.333	1	0	0	1	1	1	0	1	1	1	7	4	0	4	2	5	2	6	6	6	6	6	11	21.5	25.5	23.5	26.33	18.83	18.83	30.33	19.5	15.5
pat53	0	1	4	12	29	46	2	4	2	0	2	3.333	0	7.5	2.5	2.5	25.833	1	0	0	0	1	0	0	0	0	0	2	1	0	3	1	1	0	1	1	1	1	1	1	6.83	6.83	1	1	1	2	11.5	3	5
pat54	0	1	2	27	18	46	8	4	0	0	1	1.667	2.5	0	0	0	17.167	0	0	0	1	1	0	1	0	0	0	3	3	0	1	1	2	0	1	1	1	1	1	10.67	13	7	7	7	7	7	7	7	11
pat55	0	1	0	19	24	44	6	6	4	6	9	8.333	1.25	5	0	5	50.583	0	1	0	0	1	1	0	1	0	1	5	3	0	3	0	1	0	8	8	8	8	10	12	17	17	17	22	22	18.42	14.75	33.42	36.75
pat56	0	1	0	10	27	40	10	8	2	6	0	6.667	0	7.5	5	7.5	52.667	1	1	0	0	1	1	1	1	1	0	7	3	0	0	0	2	0	0	0	0	2	31.67	31.67	31.67	42.67	36.67	37	32.83	34.83	32.83	31.5	23.5
pat57	0	1	2	14	25	40	2	0	0	4	5	3.333	0	5	2.5	5	26.833	0	0	0	0	0	1	0	0	0	1	2	0	0	4	2	0	0	2	2	2	7.33	7.33	9.33	11.83	11.83	11.83	12.5	15	15	15	16	16
pat58	0	1	15	20	27	41	10	6	4	4	2	8.333	0	2.5	0	5	41.833	0	0	0	0	1	1	1	1	0	0	4	1	1	1	1	1	0	1	1	17.33	22.83	22.83	22.83	36.83	34.33	36.33	36.33	30.33	35.33	35.33	31.83	21
pat59	1	0	12	15	29	36	6	4	0	0	2	5	5	7.5	2.5	5	37	1	0	0	1	1	1	0	0	0	0	4	2	1	1	0	0	1	0	0	0	2	0	5	5	6.5	5.33	7.83	5.83	9.5	9.5	14.5	15.75
pat60	1	0	1	12	13	29	2	0	0	6	4	3.333	2.5	2.5	5	5	30.333	0	1	0	1	0	1	0	0	1	0	4	2	0	3	2	2	2	1	1	1	1	1	5	2.5	7	10.33	14.33	11.33	14.33	14.17	12.5	12.5
pat61	1	0	10	10	25	34	2	2	4	4	4	1.667	0	7.5	5	2.5	32.667	1	0	0	0	0	0	0	0	1	0	2	2	4	0	0	1	2	8	8	15	15	15	17	18.67	18.67	26.5	19	17	15.67	26.17	18.5	17.5
pat62	1	0	7	11	14	32	8	4	4	6	5	5	2.5	2.5	2.5	0	39.5	0	1	0	1	1	0	1	0	0	1	5	5	1	1	0	2	0	3	3	3	3	3	3	3	14	10	8	8	26	26	26	21.5
pat63	1	1	3	13	19	33	8	6	0	0	2	1.667	0	0	5	0	22.667	0	0	0	0	1	0	1	0	1	0	3	1	0	1	0	1	0	3	3	3	3	3	3	9.67	9.67	3	3	3	9	9	17	9
pat64	1	1	14	13	8	31	10	10	4	8	4	5	1.25	10	5	7.5	64.75	1	1	0	0	1	1	1	0	1	0	6	4	3	0	0	1	1	7	7	7	7	10.33	10.33	12.83	12.83	12.83	32	31.5	31.5	44.5	49	23
pat65	1	1	0	13	23	34	6	6	0	0	1	6.667	0	0	2.5	2.5	24.667	0	0	0	0	1	0	0	1	0	0	2	0	0	2	0	0	0	1	1	1	1	1	1	2.67	4.33	4.33	7.67	12.83	10.33	18.83	7	7
pat66	1	1	7	10	18	31	10	8	2	6	5	6.667	0	5	0	5	47.667	0	1	0	0	1	1	1	1	0	1	6	2	1	5	0	3	1	6	6	6	8.5	6.5	6.5	7.5	21.17	23.17	31.17	28.67	27.17	26.17	30.17	32.17
pat67	1	1	13	25	19	38	8	2	8	10	7	5	3.75	7.5	0	0	51.25	1	1	1	1	0	0	1	0	0	1	6	4	2	3	0	2	2	9	9	42.5	44.5	44	7	7	12.25	7	21.75	18.5	21.5	23.5	23.5	21.5
pat68	1	1	2	16	26	39	8	8	2	8	5	10	0	7.5	2.5	7.5	58.5	1	1	0	0	1	1	1	1	0	1	7	3	0	3	0	1	0	9	9	9	9	9	34.67	50.67	52.33	52.33	54.83	52.33	52.33	30.83	30.83	29.17
pat69	1	1	3	17	16	33	2	4	4	4	3	8.333	0	7.5	5	0	37.833	1	0	0	0	1	0	0	1	1	0	4	1	1	3	0	1	2	4	4	4	9	4	17.33	17.33	17.33	24.83	26.83	24.83	24.83	23.17	23.17	23.17
pat70	1	1	0	14	24	47	10	6	0	0	0	0	0	2.5	0	0	18.5	0	0	0	0	1	0	1	0	0	0	2	0	0	0	0	0	0	0	0	0	0	0	0	16	16	16	16	16	16	16	16	16
pat71	1	1	9	16	16	35	10	6	2	6	5	3.333	0	7.5	2.5	2.5	44.833	1	1	0	0	1	0	1	0	0	1	5	2	2	0	0	1	2	3	3	3	3	8.83	22.83	24.83	26.83	27.33	26.33	21.5	24	23.5	17.5	16.5
pat72	1	1	5	25	20	40	6	10	0	0	0	3.333	3.75	2.5	0	2.5	28.083	0	0	0	1	1	0	0	0	0	0	2	4	1	7	0	2	0	3	3	3	3	2	2	10	10	10	16.25	12.5	24.33	17.83	13.83	4.5
pat73	1	1	2	12	7	27	2	10	0	2	2	1.667	0	7.5	0	0	25.167	1	0	0	0	1	0	0	0	0	0	2	0	2	1	0	0	2	2.5	2.5	2.5	2.5	4.17	2.5	4.5	4.5	2.5	2.5	2.5	10	10	16	20
pat74	1	1	5	15	22	40	8	6	2	4	4	5	0	10	0	2.5	41.5	1	0	0	0	1	0	1	0	0	0	3	2	1	0	1	2	1	2	4	4	4	7.33	7.33	7.33	7.33	9.33	7.33	10	10	10	14	30
pat75	1	1	0	12	17	33	8	4	0	2	1	3.333	0	5	0	2.5	25.833	0	0	0	0	1	0	1	0	0	0	2	0	0	2	0	0	0	3	3	3	3	0	0	5.83	5.83	5.83	5.83	19.83	22.17	22.17	26.17	26.17
[truncated: 3 more columns]
